# Supplementary material for: Intranasal Administration of Codium fragile Polysaccharide Elicits Anti-Cancer Immunity against Lewis Lung Carcinoma
Source: Int J Mol Sci. 2021 Sep 30;22(19):10608. doi: 10.3390/ijms221910608 (PMC8508762; doi:10.3390/ijms221910608)
Supplement: Supplementary file 1 [file ijms-22-10608-s001.zip]

Archive with 1 entries (1 files):
- ijms-1390359-supplementary.pdf
